# Supplementary material for: MOViDA: multiomics visible drug activity prediction with a biologically informed neural network model
Source: Bioinformatics. 2023 Jul 11;39(7):btad432. doi: 10.1093/bioinformatics/btad432 (PMC10375315; doi:10.1093/bioinformatics/btad432)
Supplement: btad432_Supplementary_Data [file btad432_supplementary_data.zip]

Archive with 2 entries (2 files):
- BIOINF-2023-0608R1_SuppelmentaryInfo.pdf
- Synergy_prediction.csv
