# Supplementary material for: MOViDA: multiomics visible drug activity prediction with a biologically informed neural network model
Source: Bioinformatics. 2023 Jul 11;39(7):btad432. doi: 10.1093/bioinformatics/btad432 (PMC10375315; doi:10.1093/bioinformatics/btad432)
Supplement: btad432_Supplementary_Data [file btad432_supplementary_data.zip › Synergy_prediction.csv]

ccl	drug1	drug2
ASPC1	5-Fluorouracil	Erlotinib
ASPC1	5-Fluorouracil	Lapatinib
ASPC1	5-Fluorouracil	Sorafenib
ASPC1	5-Fluorouracil	Ruxolitinib
ASPC1	5-Fluorouracil	Dasatinib
ASPC1	5-Fluorouracil	Crizotinib
ASPC1	5-Fluorouracil	SCH772984
ASPC1	5-Fluorouracil	Olaparib
ASPC1	5-Fluorouracil	Galunisertib
ASPC1	AZD7762	Ruxolitinib
ASPC1	AZD7762	Sorafenib
ASPC1	AZD7762	Dasatinib
ASPC1	AZD7762	MK-2206
ASPC1	Crizotinib	Erlotinib
ASPC1	Crizotinib	Lapatinib
ASPC1	Crizotinib	Sorafenib
ASPC1	Crizotinib	Dasatinib
ASPC1	Crizotinib	Gemcitabine
ASPC1	Crizotinib	Palbociclib
ASPC1	Crizotinib	MK-2206
ASPC1	Crizotinib	Linsitinib
ASPC1	Crizotinib	Galunisertib
ASPC1	Dactolisib	Erlotinib
ASPC1	Dactolisib	Lapatinib
ASPC1	Dactolisib	Sorafenib
ASPC1	Dactolisib	Dasatinib
ASPC1	Crizotinib	Dactolisib
ASPC1	Dactolisib	Linsitinib
ASPC1	Dactolisib	Galunisertib
ASPC1	Dasatinib	Erlotinib
ASPC1	Dasatinib	Lapatinib
ASPC1	Dasatinib	Sorafenib
ASPC1	Dasatinib	OSI-027
ASPC1	Crizotinib	Dasatinib
ASPC1	Dasatinib	Palbociclib
ASPC1	Dasatinib	SCH772984
ASPC1	Dasatinib	MK-2206
ASPC1	Dasatinib	Linsitinib
ASPC1	Dasatinib	Galunisertib
ASPC1	Erlotinib	Lapatinib
ASPC1	Erlotinib	Sorafenib
ASPC1	Erlotinib	Ruxolitinib
ASPC1	Dasatinib	Erlotinib
ASPC1	Crizotinib	Erlotinib
ASPC1	Erlotinib	Palbociclib
ASPC1	Erlotinib	SCH772984
ASPC1	Erlotinib	Trametinib
ASPC1	Erlotinib	Olaparib
ASPC1	Cisplatin	Erlotinib
ASPC1	Erlotinib	Oxaliplatin
ASPC1	Erlotinib	Navitoclax
ASPC1	Erlotinib	MK-2206
ASPC1	Erlotinib	Linsitinib
ASPC1	Erlotinib	Galunisertib
Galunisertib	ASPC1	NA
ASPC1	Gemcitabine	Sorafenib
ASPC1	Dasatinib	Gemcitabine
ASPC1	Gemcitabine	SCH772984
ASPC1	Gemcitabine	MK-2206
ASPC1	Erlotinib	Lapatinib
ASPC1	Lapatinib	Sorafenib
ASPC1	Dasatinib	Lapatinib
ASPC1	Lapatinib	OSI-027
ASPC1	Crizotinib	Lapatinib
ASPC1	Lapatinib	Palbociclib
ASPC1	Lapatinib	SCH772984
ASPC1	Lapatinib	MK-2206
ASPC1	Lapatinib	Linsitinib
ASPC1	Galunisertib	Lapatinib
ASPC1	Linsitinib	Sorafenib
ASPC1	Crizotinib	Linsitinib
ASPC1	LGK974	Linsitinib
ASPC1	AZD7762	Linsitinib
ASPC1	Dasatinib	Linsitinib
ASPC1	MK-1775	Ruxolitinib
ASPC1	Lapatinib	MK-1775
ASPC1	MK-1775	Sorafenib
ASPC1	Dasatinib	MK-1775
ASPC1	MK-1775	SCH772984
ASPC1	MK-1775	MK-2206
ASPC1	Galunisertib	MK-1775
ASPC1	Erlotinib	MK-2206
ASPC1	Lapatinib	MK-2206
ASPC1	MK-2206	Sorafenib
ASPC1	Dasatinib	MK-2206
ASPC1	Crizotinib	MK-2206
ASPC1	AZD7762	MK-2206
ASPC1	Linsitinib	MK-2206
ASPC1	Galunisertib	MK-2206
ASPC1	Navitoclax	Ruxolitinib
ASPC1	Navitoclax	Sorafenib
ASPC1	Dasatinib	Navitoclax
ASPC1	Navitoclax	SCH772984
ASPC1	MK-2206	Navitoclax
ASPC1	Galunisertib	Navitoclax
ASPC1	Erlotinib	Olaparib
ASPC1	Lapatinib	Olaparib
ASPC1	Olaparib	Sorafenib
ASPC1	Olaparib	Ruxolitinib
ASPC1	Dasatinib	Olaparib
ASPC1	Crizotinib	Olaparib
ASPC1	Navitoclax	Olaparib
ASPC1	MK-2206	Olaparib
ASPC1	Linsitinib	Olaparib
ASPC1	Lapatinib	OSI-027
ASPC1	Dasatinib	OSI-027
ASPC1	OSI-027	SCH772984
ASPC1	Galunisertib	OSI-027
ASPC1	Erlotinib	Paclitaxel
ASPC1	Lapatinib	Paclitaxel
ASPC1	Paclitaxel	Sorafenib
ASPC1	Dasatinib	Paclitaxel
ASPC1	Crizotinib	Paclitaxel
ASPC1	Paclitaxel	SCH772984
ASPC1	Linsitinib	Paclitaxel
ASPC1	Erlotinib	Palbociclib
ASPC1	Lapatinib	Palbociclib
ASPC1	Palbociclib	Sorafenib
ASPC1	Dasatinib	Palbociclib
ASPC1	Crizotinib	Palbociclib
ASPC1	Palbociclib	SCH772984
ASPC1	MK-2206	Palbociclib
ASPC1	Linsitinib	Palbociclib
ASPC1	Galunisertib	Palbociclib
ASPC1	Erlotinib	Ruxolitinib
ASPC1	Lapatinib	Ruxolitinib
ASPC1	Ruxolitinib	Sorafenib
ASPC1	Dasatinib	Ruxolitinib
ASPC1	Crizotinib	Ruxolitinib
ASPC1	Ruxolitinib	SCH772984
ASPC1	Linsitinib	Ruxolitinib
ASPC1	Galunisertib	Ruxolitinib
ASPC1	Ruxolitinib	Sorafenib
ASPC1	Dasatinib	Sorafenib
ASPC1	MK-2206	Sorafenib
ASPC1	Galunisertib	Sorafenib
AU565	5-Fluorouracil	Sorafenib
AU565	5-Fluorouracil	PD173074
AU565	5-Fluorouracil	Axitinib
AU565	5-Fluorouracil	Vorinostat
AU565	5-Fluorouracil	Crizotinib
AU565	5-Fluorouracil	SB216763
AU565	5-Fluorouracil	Nilotinib
AU565	5-Fluorouracil	GSK269962A
AU565	5-Fluorouracil	AZD6482
AU565	5-Fluorouracil	Doramapimod
AU565	5-Fluorouracil	Nutlin-3a (-)
AU565	5-Fluorouracil	MK-2206
AU565	5-Fluorouracil	ZM447439
AU565	5-Fluorouracil	Alisertib
AU565	5-Fluorouracil	RO-3306
AU565	5-Fluorouracil	Tozasertib
AU565	5-Fluorouracil	Uprosertib
AU565	5-Fluorouracil	Entinostat
AU565	Afatinib	Lapatinib
AU565	Afatinib	PD173074
AU565	Afatinib	Axitinib
AU565	Afatinib	Crizotinib
AU565	Afatinib	MK-2206
AU565	Afatinib	Vorinostat
AU565	Afatinib	Linsitinib
AU565	Afatinib	Sapitinib
AU565	Alisertib	PD173074
AU565	Alisertib	Axitinib
AU565	Alisertib	OSI-027
AU565	Alisertib	Crizotinib
AU565	Alisertib	Vorinostat
AU565	Alisertib	Olaparib
AU565	Alisertib	AZD7762
AU565	Alisertib	MK-2206
AU565	Alpelisib	Lapatinib
AU565	Alpelisib	PD173074
AU565	Alpelisib	Axitinib
AU565	Alpelisib	OSI-027
AU565	Alpelisib	Vorinostat
AU565	Alpelisib	Crizotinib
AU565	Alpelisib	Palbociclib
AU565	Alpelisib	Nutlin-3a (-)
AU565	Alpelisib	MK-2206
AU565	Alpelisib	Linsitinib
AU565	Alpelisib	Sapitinib
AU565	Axitinib	Lapatinib
AU565	Axitinib	Sorafenib
AU565	Axitinib	PD173074
AU565	Axitinib	Vorinostat
AU565	Axitinib	Crizotinib
AU565	Axitinib	SB216763
AU565	Axitinib	GSK269962A
AU565	Axitinib	AZD6482
AU565	Axitinib	Doramapimod
AU565	Axitinib	Olaparib
AU565	Axitinib	Nutlin-3a (-)
AU565	Axitinib	MK-2206
AU565	Axitinib	Linsitinib
AU565	Axitinib	Sapitinib
AU565	Afatinib	Axitinib
AU565	Axitinib	ZM447439
AU565	Alisertib	Axitinib
AU565	Axitinib	RO-3306
AU565	Axitinib	Tozasertib
AU565	Axitinib	Uprosertib
AU565	Axitinib	Entinostat
AU565	AZD6482	Lapatinib
AU565	AZD6482	PD173074
AU565	Axitinib	AZD6482
AU565	AZD6482	Crizotinib
AU565	AZD6482	MK-2206
AU565	AZD6482	Linsitinib
AU565	AZD6482	Sapitinib
AU565	AZD7762	Lapatinib
AU565	AZD7762	Sorafenib
AU565	Axitinib	AZD7762
AU565	AZD7762	OSI-027
AU565	AZD7762	AZD8055
AU565	AZD7762	Vorinostat
AU565	AZD7762	Crizotinib
AU565	AZD7762	SB216763
AU565	AZD7762	Nilotinib
AU565	AZD7762	GSK269962A
AU565	AZD6482	AZD7762
AU565	AZD7762	Navitoclax
AU565	AZD7762	Nutlin-3a (-)
AU565	AZD7762	MK-2206
AU565	AZD7762	Sapitinib
AU565	Afatinib	AZD7762
AU565	AZD7762	ZM447439
AU565	Alisertib	AZD7762
AU565	AZD7762	RO-3306
AU565	AZD7762	Tozasertib
AU565	AZD7762	Uprosertib
AU565	AZD7762	Entinostat
AU565	AZD7762	Venetoclax
AU565	AZD8055	Lapatinib
AU565	AZD8055	PD173074
AU565	Axitinib	AZD8055
AU565	AZD8055	Crizotinib
AU565	AZD8055	Palbociclib
AU565	AZD8055	MK-2206
AU565	AZD7762	AZD8055
AU565	AZD8055	Linsitinib
AU565	AZD8055	Sapitinib
AU565	Bortezomib	Sorafenib
AU565	Bortezomib	OSI-027
AU565	AZD8055	Bortezomib
AU565	Bortezomib	SCH772984
AU565	Bortezomib	GSK269962A
AU565	Bortezomib	Vorinostat
AU565	Bortezomib	Olaparib
AU565	Axitinib	Bortezomib
AU565	AZD7762	Bortezomib
AU565	Bortezomib	PD173074
AU565	Bortezomib	RO-3306
AU565	Crizotinib	Lapatinib
AU565	Crizotinib	Sorafenib
AU565	Crizotinib	PD173074
AU565	Axitinib	Crizotinib
AU565	Crizotinib	Nilotinib
AU565	Crizotinib	GSK269962A
AU565	AZD6482	Crizotinib
AU565	Crizotinib	Doramapimod
AU565	Crizotinib	MK-2206
AU565	Crizotinib	Linsitinib
AU565	Crizotinib	Sapitinib
AU565	Afatinib	Crizotinib
AU565	Crizotinib	Uprosertib
AU565	Dabrafenib	Lapatinib
AU565	Dabrafenib	PD173074
AU565	Axitinib	Dabrafenib
AU565	Dabrafenib	OSI-027
AU565	Crizotinib	Dabrafenib
AU565	AZD7762	Dabrafenib
AU565	Dabrafenib	Navitoclax
AU565	Dabrafenib	Olaparib
AU565	Dabrafenib	Nutlin-3a (-)
AU565	Dabrafenib	MK-2206
AU565	Dabrafenib	Linsitinib
AU565	Dabrafenib	Sapitinib
AU565	Docetaxel	Lapatinib
AU565	Docetaxel	Sorafenib
AU565	Docetaxel	PD173074
AU565	Axitinib	Docetaxel
AU565	Docetaxel	Vorinostat
AU565	Crizotinib	Docetaxel
AU565	Docetaxel	Nilotinib
AU565	Docetaxel	SCH772984
AU565	Docetaxel	GSK269962A
AU565	AZD6482	Docetaxel
AU565	Docetaxel	Doramapimod
AU565	Docetaxel	Nutlin-3a (-)
AU565	Docetaxel	MK-2206
AU565	Docetaxel	Linsitinib
AU565	Docetaxel	Sapitinib
AU565	Afatinib	Docetaxel
AU565	Docetaxel	ZM447439
AU565	Alisertib	Docetaxel
AU565	Docetaxel	RO-3306
AU565	Docetaxel	Tozasertib
AU565	Docetaxel	Uprosertib
AU565	Docetaxel	Entinostat
AU565	Doramapimod	Lapatinib
AU565	Doramapimod	PD173074
AU565	Axitinib	Doramapimod
AU565	Doramapimod	OSI-027
AU565	Bortezomib	Doramapimod
AU565	Crizotinib	Doramapimod
AU565	Doramapimod	Palbociclib
AU565	Doramapimod	Navitoclax
AU565	Doramapimod	Nutlin-3a (-)
AU565	Doramapimod	MK-2206
AU565	Doramapimod	Linsitinib
AU565	Doramapimod	Sapitinib
AU565	Axitinib	Entinostat
AU565	Entinostat	OSI-027
AU565	Entinostat	Vorinostat
AU565	Entinostat	Navitoclax
AU565	Entinostat	MK-2206
AU565	Gemcitabine	Lapatinib
AU565	Gemcitabine	Sorafenib
AU565	Gemcitabine	OSI-027
AU565	AZD8055	Gemcitabine
AU565	Gemcitabine	SB216763
AU565	Gemcitabine	GSK269962A
AU565	Gemcitabine	Navitoclax
AU565	Gemcitabine	Vorinostat
AU565	Axitinib	Gemcitabine
AU565	AZD7762	Gemcitabine
AU565	Gemcitabine	MK-2206
AU565	Gemcitabine	Sapitinib
AU565	Afatinib	Gemcitabine
AU565	Gemcitabine	Uprosertib
AU565	Gemcitabine	Venetoclax
GSK269962A	AU565	NA
AU565	KU-55933	Lapatinib
AU565	KU-55933	PD173074
AU565	Axitinib	KU-55933
AU565	KU-55933	OSI-027
AU565	KU-55933	Vorinostat
AU565	Crizotinib	KU-55933
AU565	KU-55933	Navitoclax
AU565	KU-55933	Olaparib
AU565	KU-55933	Nutlin-3a (-)
AU565	KU-55933	MK-2206
AU565	KU-55933	Linsitinib
AU565	KU-55933	Sapitinib
Lapatinib	AU565	NA
AU565	Lapatinib	Linsitinib
AU565	Linsitinib	Sorafenib
AU565	Linsitinib	PD173074
AU565	Dabrafenib	Linsitinib
AU565	Axitinib	Linsitinib
AU565	Linsitinib	OSI-027
AU565	AZD8055	Linsitinib
AU565	Crizotinib	Linsitinib
AU565	Linsitinib	Palbociclib
AU565	GSK269962A	Linsitinib
AU565	AZD6482	Linsitinib
AU565	Doramapimod	Linsitinib
AU565	Linsitinib	Navitoclax
AU565	AZD7762	Linsitinib
AU565	Linsitinib	Sapitinib
AU565	Afatinib	Linsitinib
AU565	Linsitinib	Venetoclax
AU565	Linsitinib	Ribociclib
AU565	Lapatinib	Luminespib
AU565	Luminespib	Sorafenib
AU565	Luminespib	PD173074
AU565	Axitinib	Luminespib
AU565	Luminespib	Vorinostat
AU565	Crizotinib	Luminespib
AU565	Luminespib	SB216763
AU565	Luminespib	MK-2206
AU565	GSK269962A	Luminespib
AU565	AZD6482	Luminespib
AU565	Doramapimod	Luminespib
AU565	Luminespib	Nutlin-3a (-)
AU565	Linsitinib	Luminespib
AU565	Luminespib	Sapitinib
AU565	Afatinib	Luminespib
AU565	KU-55933	Luminespib
AU565	Luminespib	ZM447439
AU565	Alisertib	Luminespib
AU565	Luminespib	RO-3306
AU565	BI-2536	Luminespib
AU565	Luminespib	Tozasertib
AU565	Luminespib	Uprosertib
AU565	Entinostat	Luminespib
AU565	Lapatinib	MK-1775
AU565	MK-1775	Sorafenib
AU565	MK-1775	OSI-027
AU565	AZD8055	MK-1775
AU565	MK-1775	SCH772984
AU565	Doramapimod	MK-1775
AU565	MK-1775	Navitoclax
AU565	MK-1775	Vorinostat
AU565	Axitinib	MK-1775
AU565	MK-1775	MK-2206
AU565	MK-1775	Sapitinib
AU565	Afatinib	MK-1775
AU565	MK-1775	Uprosertib
AU565	MK-1775	Venetoclax
AU565	Lapatinib	MK-2206
AU565	MK-2206	Sorafenib
AU565	MK-2206	PD173074
AU565	Axitinib	MK-2206
AU565	MK-2206	Vorinostat
AU565	Crizotinib	MK-2206
AU565	MK-2206	SB216763
AU565	GSK269962A	MK-2206
AU565	AZD6482	MK-2206
AU565	Doramapimod	MK-2206
AU565	AZD7762	MK-2206
AU565	MK-2206	Nutlin-3a (-)
AU565	Linsitinib	MK-2206
AU565	MK-2206	Sapitinib
AU565	Afatinib	MK-2206
AU565	MK-2206	ZM447439
AU565	Alisertib	MK-2206
AU565	MK-2206	RO-3306
AU565	BI-2536	MK-2206
AU565	MK-2206	Tozasertib
AU565	MK-2206	Uprosertib
AU565	Entinostat	MK-2206
AU565	Lapatinib	Navitoclax
AU565	Navitoclax	Sorafenib
AU565	Navitoclax	PD173074
AU565	Axitinib	Navitoclax
AU565	Navitoclax	OSI-027
AU565	AZD8055	Navitoclax
AU565	Crizotinib	Navitoclax
AU565	Navitoclax	SCH772984
AU565	AZD6482	Navitoclax
AU565	Doramapimod	Navitoclax
AU565	Navitoclax	Olaparib
AU565	Linsitinib	Navitoclax
AU565	Navitoclax	Sapitinib
AU565	Afatinib	Navitoclax
AU565	Navitoclax	ZM447439
AU565	Alisertib	Navitoclax
AU565	Navitoclax	Tozasertib
AU565	Lapatinib	Nilotinib
AU565	Nilotinib	PD173074
AU565	Axitinib	Nilotinib
AU565	Crizotinib	Nilotinib
AU565	MK-2206	Nilotinib
AU565	Linsitinib	Nilotinib
AU565	Nilotinib	Sapitinib
AU565	Lapatinib	Olaparib
AU565	Olaparib	Sorafenib
AU565	Olaparib	PD173074
AU565	Dabrafenib	Olaparib
AU565	Axitinib	Olaparib
AU565	Olaparib	OSI-027
AU565	AZD8055	Olaparib
AU565	Crizotinib	Olaparib
AU565	Olaparib	SB216763
AU565	Olaparib	Palbociclib
AU565	GSK269962A	Olaparib
AU565	Olaparib	SCH772984
AU565	AZD6482	Olaparib
AU565	Doramapimod	Olaparib
AU565	Olaparib	Vorinostat
AU565	Nutlin-3a (-)	Olaparib
AU565	MK-2206	Olaparib
AU565	Linsitinib	Olaparib
AU565	Olaparib	Sapitinib
AU565	Afatinib	Olaparib
AU565	KU-55933	Olaparib
AU565	Olaparib	RO-3306
AU565	Olaparib	Uprosertib
AU565	Olaparib	Ribociclib
AU565	OSI-027	PD173074
AU565	Bortezomib	OSI-027
AU565	OSI-027	Sorafenib
AU565	Bortezomib	Paclitaxel
AU565	MK-2206	Paclitaxel
AU565	Lapatinib	Palbociclib
AU565	Palbociclib	Sorafenib
AU565	Palbociclib	PD173074
AU565	Axitinib	Palbociclib
AU565	OSI-027	Palbociclib
AU565	AZD8055	Palbociclib
AU565	Palbociclib	Vorinostat
AU565	Crizotinib	Palbociclib
AU565	Palbociclib	SCH772984
AU565	GSK269962A	Palbociclib
AU565	AZD6482	Palbociclib
AU565	Doramapimod	Palbociclib
AU565	Nutlin-3a (-)	Palbociclib
AU565	MK-2206	Palbociclib
AU565	Linsitinib	Palbociclib
AU565	Palbociclib	Sapitinib
AU565	Afatinib	Palbociclib
AU565	Palbociclib	ZM447439
AU565	Alisertib	Palbociclib
AU565	Palbociclib	RO-3306
AU565	Palbociclib	Tozasertib
AU565	Palbociclib	Uprosertib
AU565	Entinostat	Palbociclib
AU565	Lapatinib	PF-4708671
AU565	PD173074	PF-4708671
AU565	Axitinib	PF-4708671
AU565	OSI-027	PF-4708671
AU565	Crizotinib	PF-4708671
AU565	Palbociclib	PF-4708671
AU565	AZD7762	PF-4708671
AU565	Navitoclax	PF-4708671
AU565	Olaparib	PF-4708671
AU565	Nutlin-3a (-)	PF-4708671
AU565	MK-2206	PF-4708671
AU565	Linsitinib	PF-4708671
AU565	PF-4708671	Sapitinib
AU565	Lapatinib	RO-3306
AU565	PD173074	RO-3306
AU565	Axitinib	RO-3306
AU565	OSI-027	RO-3306
AU565	Crizotinib	RO-3306
AU565	Navitoclax	RO-3306
AU565	MK-2206	RO-3306
AU565	Linsitinib	RO-3306
AU565	RO-3306	Sapitinib
AU565	Lapatinib	Sorafenib
AU565	Crizotinib	Sorafenib
AU565	Sorafenib	Vorinostat
AU565	PD173074	Sorafenib
AU565	Sapitinib	Sorafenib
AU565	Lapatinib	Temozolomide
AU565	Sorafenib	Temozolomide
AU565	PD173074	Temozolomide
AU565	Dabrafenib	Temozolomide
AU565	Axitinib	Temozolomide
AU565	OSI-027	Temozolomide
AU565	AZD8055	Temozolomide
AU565	Crizotinib	Temozolomide
AU565	SB216763	Temozolomide
AU565	Palbociclib	Temozolomide
AU565	GSK269962A	Temozolomide
AU565	SCH772984	Temozolomide
AU565	AZD6482	Temozolomide
AU565	Doramapimod	Temozolomide
AU565	Navitoclax	Temozolomide
AU565	Nutlin-3a (-)	Temozolomide
AU565	MK-2206	Temozolomide
AU565	Linsitinib	Temozolomide
AU565	Sapitinib	Temozolomide
AU565	Afatinib	Temozolomide
AU565	KU-55933	Temozolomide
AU565	RO-3306	Temozolomide
AU565	Temozolomide	Uprosertib
AU565	Temozolomide	Venetoclax
AU565	Ribociclib	Temozolomide
AU565	Axitinib	Tozasertib
AU565	Crizotinib	Tozasertib
AU565	Palbociclib	Tozasertib
AU565	MK-2206	Tozasertib
AU565	Olaparib	Tozasertib
AU565	AZD7762	Tozasertib
AU565	PD173074	Tozasertib
AU565	Axitinib	Trametinib
AU565	Sorafenib	Trametinib
AU565	Nilotinib	Trametinib
AU565	SCH772984	Trametinib
AU565	GSK269962A	Trametinib
AU565	AZD6482	Trametinib
AU565	Navitoclax	Trametinib
AU565	MK-2206	Trametinib
AU565	Trametinib	Uprosertib
AU565	Trametinib	Venetoclax
AU565	Lapatinib	Venetoclax
AU565	PD173074	Venetoclax
AU565	Olaparib	Venetoclax
AU565	Axitinib	Venetoclax
AU565	Sapitinib	Venetoclax
AU565	PD173074	Vorinostat
AU565	Axitinib	Vorinostat
AU565	Sorafenib	Vorinostat
AU565	Nilotinib	Vorinostat
AU565	GSK269962A	Vorinostat
AU565	AZD6482	Vorinostat
AU565	MK-2206	Vorinostat
AU565	Uprosertib	Vorinostat
BT20	5-Fluorouracil	Axitinib
BT20	5-Fluorouracil	Sorafenib
BT20	5-Fluorouracil	Nilotinib
BT20	5-Fluorouracil	SCH772984
BT20	5-Fluorouracil	GSK269962A
BT20	5-Fluorouracil	AZD6482
BT20	5-Fluorouracil	MK-2206
BT20	5-Fluorouracil	Uprosertib
BT20	Afatinib	Lapatinib
BT20	Afatinib	PD173074
BT20	Afatinib	Axitinib
BT20	Afatinib	Crizotinib
BT20	Afatinib	Palbociclib
BT20	Afatinib	AZD7762
BT20	Afatinib	MK-2206
BT20	Afatinib	Linsitinib
BT20	Afatinib	Sapitinib
BT20	Alisertib	Lapatinib
BT20	Alisertib	PD173074
BT20	Alisertib	Axitinib
BT20	Alisertib	Crizotinib
BT20	Alisertib	Navitoclax
BT20	Alisertib	Vorinostat
BT20	Alisertib	MK-2206
BT20	Alisertib	Linsitinib
BT20	Alisertib	Sapitinib
BT20	Alpelisib	Lapatinib
BT20	Alpelisib	PD173074
BT20	Alpelisib	Axitinib
BT20	Alpelisib	Crizotinib
BT20	Alpelisib	Palbociclib
BT20	Alpelisib	AZD7762
BT20	Alpelisib	Linsitinib
BT20	Alpelisib	Sapitinib
BT20	Axitinib	Sorafenib
BT20	Axitinib	Gemcitabine
BT20	Axitinib	Palbociclib
BT20	Axitinib	Nilotinib
BT20	Axitinib	KU-55933
BT20	Axitinib	Navitoclax
BT20	Axitinib	Vorinostat
BT20	Axitinib	PD173074
BT20	Axitinib	MK-2206
BT20	Axitinib	SB216763
BT20	Axitinib	Uprosertib
BT20	Axitinib	Venetoclax
BT20	Axitinib	Ribociclib
BT20	AZD6482	Lapatinib
BT20	AZD6482	PD173074
BT20	Axitinib	AZD6482
BT20	AZD6482	Palbociclib
BT20	AZD6482	Vorinostat
BT20	AZD6482	AZD7762
BT20	AZD6482	MK-2206
BT20	AZD6482	Sapitinib
BT20	AZD7762	Camptothecin
BT20	AZD7762	Nilotinib
BT20	AZD6482	AZD7762
BT20	AZD7762	Sapitinib
BT20	AZD8055	Lapatinib
BT20	AZD8055	PD173074
BT20	Axitinib	AZD8055
BT20	AZD8055	Crizotinib
BT20	AZD8055	MK-2206
BT20	AZD8055	Linsitinib
BT20	AZD8055	Sapitinib
BT20	Bortezomib	Lapatinib
BT20	Bortezomib	Sorafenib
BT20	Bortezomib	PD173074
BT20	Bortezomib	Dabrafenib
BT20	Axitinib	Bortezomib
BT20	Bortezomib	OSI-027
BT20	AZD8055	Bortezomib
BT20	Bortezomib	Crizotinib
BT20	Bortezomib	SB216763
BT20	Bortezomib	Nilotinib
BT20	Bortezomib	GSK269962A
BT20	AZD6482	Bortezomib
BT20	Bortezomib	Doramapimod
BT20	Bortezomib	MK-2206
BT20	Bortezomib	Linsitinib
BT20	Bortezomib	Sapitinib
BT20	Afatinib	Bortezomib
BT20	Bortezomib	Uprosertib
BT20	Camptothecin	Lapatinib
BT20	Camptothecin	PD173074
BT20	Camptothecin	Crizotinib
BT20	Camptothecin	Navitoclax
BT20	Axitinib	Camptothecin
BT20	Camptothecin	MK-2206
BT20	Camptothecin	Sapitinib
BT20	Crizotinib	Lapatinib
BT20	Crizotinib	Sorafenib
BT20	Crizotinib	PD173074
BT20	Axitinib	Crizotinib
BT20	Crizotinib	OSI-027
BT20	AZD8055	Crizotinib
BT20	Alpelisib	Crizotinib
BT20	Crizotinib	SB216763
BT20	Crizotinib	Nilotinib
BT20	Crizotinib	GSK269962A
BT20	AZD7762	Crizotinib
BT20	Crizotinib	PF-4708671
BT20	Crizotinib	SCH772984
BT20	AZD6482	Crizotinib
BT20	Crizotinib	KU-55933
BT20	Crizotinib	Doramapimod
BT20	Crizotinib	Navitoclax
BT20	Crizotinib	Olaparib
BT20	Crizotinib	Nutlin-3a (-)
BT20	Crizotinib	MK-2206
BT20	Crizotinib	Linsitinib
BT20	Crizotinib	Sapitinib
BT20	Afatinib	Crizotinib
BT20	Crizotinib	Wee1 Inhibitor
BT20	Crizotinib	RO-3306
BT20	BI-2536	Crizotinib
BT20	Crizotinib	Uprosertib
BT20	Crizotinib	Venetoclax
BT20	Dabrafenib	Lapatinib
BT20	Dabrafenib	PD173074
BT20	Axitinib	Dabrafenib
BT20	Dabrafenib	OSI-027
BT20	Crizotinib	Dabrafenib
BT20	AZD7762	Dabrafenib
BT20	Dabrafenib	MK-2206
BT20	Dabrafenib	Linsitinib
BT20	Dabrafenib	Sapitinib
BT20	Docetaxel	Lapatinib
BT20	Docetaxel	Sorafenib
BT20	Docetaxel	PD173074
BT20	Axitinib	Docetaxel
BT20	Crizotinib	Docetaxel
BT20	Docetaxel	SCH772984
BT20	AZD6482	Docetaxel
BT20	Docetaxel	Doramapimod
BT20	Docetaxel	Olaparib
BT20	Docetaxel	Linsitinib
BT20	Docetaxel	Sapitinib
BT20	Afatinib	Docetaxel
BT20	Doramapimod	Lapatinib
BT20	Doramapimod	PD173074
BT20	Axitinib	Doramapimod
BT20	Crizotinib	Doramapimod
BT20	Doramapimod	Palbociclib
BT20	Doramapimod	Navitoclax
BT20	Doramapimod	Vorinostat
BT20	Doramapimod	MK-2206
BT20	Doramapimod	Linsitinib
BT20	Doramapimod	Sapitinib
BT20	Entinostat	PD173074
BT20	Axitinib	Entinostat
BT20	Entinostat	MK-2206
BT20	Entinostat	Sapitinib
BT20	Axitinib	Gemcitabine
BT20	Gemcitabine	Sorafenib
BT20	Gemcitabine	Nilotinib
BT20	Gemcitabine	SCH772984
BT20	Gemcitabine	GSK269962A
BT20	AZD6482	Gemcitabine
BT20	Gemcitabine	MK-2206
BT20	Gemcitabine	Uprosertib
GSK269962A	BT20	NA
BT20	KU-55933	Lapatinib
BT20	KU-55933	PD173074
BT20	Axitinib	KU-55933
BT20	KU-55933	OSI-027
BT20	Crizotinib	KU-55933
BT20	KU-55933	Navitoclax
BT20	KU-55933	Vorinostat
BT20	KU-55933	MK-2206
BT20	KU-55933	Linsitinib
BT20	KU-55933	Sapitinib
BT20	Lapatinib	Sorafenib
BT20	Lapatinib	PD173074
BT20	Axitinib	Lapatinib
BT20	Lapatinib	OSI-027
BT20	AZD8055	Lapatinib
BT20	Lapatinib	Vorinostat
BT20	Crizotinib	Lapatinib
BT20	Lapatinib	SB216763
BT20	Lapatinib	Nilotinib
BT20	AZD6482	Lapatinib
BT20	Doramapimod	Lapatinib
BT20	Lapatinib	Linsitinib
BT20	Lapatinib	Sapitinib
BT20	Afatinib	Lapatinib
BT20	Entinostat	Lapatinib
BT20	Lapatinib	Linsitinib
BT20	Linsitinib	Sorafenib
BT20	Dabrafenib	Linsitinib
BT20	Linsitinib	OSI-027
BT20	AZD8055	Linsitinib
BT20	GSK269962A	Linsitinib
BT20	Linsitinib	Navitoclax
BT20	Linsitinib	Vorinostat
BT20	Linsitinib	Olaparib
BT20	Axitinib	Linsitinib
BT20	Linsitinib	MK-2206
BT20	Linsitinib	Sapitinib
BT20	Afatinib	Linsitinib
BT20	Linsitinib	Uprosertib
BT20	Linsitinib	Venetoclax
BT20	Lapatinib	Luminespib
BT20	Luminespib	Sorafenib
BT20	Luminespib	PD173074
BT20	Dabrafenib	Luminespib
BT20	Axitinib	Luminespib
BT20	Luminespib	OSI-027
BT20	AZD8055	Luminespib
BT20	Crizotinib	Luminespib
BT20	Alpelisib	Luminespib
BT20	Luminespib	Nilotinib
BT20	GSK269962A	Luminespib
BT20	Luminespib	SCH772984
BT20	AZD6482	Luminespib
BT20	Doramapimod	Luminespib
BT20	Luminespib	Navitoclax
BT20	Luminespib	Vorinostat
BT20	AZD7762	Luminespib
BT20	Luminespib	MK-2206
BT20	Luminespib	MK-1775
BT20	Linsitinib	Luminespib
BT20	Luminespib	Sapitinib
BT20	Afatinib	Luminespib
BT20	KU-55933	Luminespib
BT20	Luminespib	RO-3306
BT20	BI-2536	Luminespib
BT20	Luminespib	Uprosertib
BT20	Entinostat	Luminespib
BT20	Luminespib	Venetoclax
BT20	Lapatinib	MK-1775
BT20	MK-1775	Sorafenib
BT20	MK-1775	PD173074
BT20	Axitinib	MK-1775
BT20	MK-1775	OSI-027
BT20	AZD8055	MK-1775
BT20	MK-1775	Vorinostat
BT20	Crizotinib	MK-1775
BT20	MK-1775	SB216763
BT20	AZD7762	MK-1775
BT20	AZD6482	MK-1775
BT20	Doramapimod	MK-1775
BT20	MK-1775	Navitoclax
BT20	MK-1775	Nutlin-3a (-)
BT20	MK-1775	MK-2206
BT20	Linsitinib	MK-1775
BT20	MK-1775	Sapitinib
BT20	Afatinib	MK-1775
BT20	KU-55933	MK-1775
BT20	MK-1775	Wee1 Inhibitor
BT20	MK-1775	ZM447439
BT20	Alisertib	MK-1775
BT20	MK-1775	RO-3306
BT20	BI-2536	MK-1775
BT20	MK-1775	Tozasertib
BT20	MK-1775	Uprosertib
BT20	Entinostat	MK-1775
BT20	MK-1775	Venetoclax
BT20	Lapatinib	MK-2206
BT20	MK-2206	Sorafenib
BT20	MK-2206	PD173074
BT20	Axitinib	MK-2206
BT20	Crizotinib	MK-2206
BT20	MK-2206	SB216763
BT20	GSK269962A	MK-2206
BT20	AZD6482	MK-2206
BT20	Doramapimod	MK-2206
BT20	MK-2206	Vorinostat
BT20	AZD7762	MK-2206
BT20	Linsitinib	MK-2206
BT20	MK-2206	Sapitinib
BT20	Afatinib	MK-2206
BT20	BI-2536	MK-2206
BT20	MK-2206	Uprosertib
BT20	Navitoclax	Sorafenib
BT20	GSK269962A	Navitoclax
BT20	Navitoclax	Vorinostat
BT20	Axitinib	Navitoclax
BT20	AZD7762	Navitoclax
BT20	Lapatinib	Nilotinib
BT20	Nilotinib	PD173074
BT20	Axitinib	Nilotinib
BT20	Crizotinib	Nilotinib
BT20	Linsitinib	Nilotinib
BT20	Nilotinib	Sapitinib
BT20	Olaparib	Sorafenib
BT20	Olaparib	SCH772984
BT20	GSK269962A	Olaparib
BT20	Olaparib	Vorinostat
BT20	Axitinib	Olaparib
BT20	AZD7762	Olaparib
BT20	Olaparib	PD173074
BT20	Olaparib	RO-3306
BT20	Lapatinib	OSI-027
BT20	OSI-027	Sorafenib
BT20	OSI-027	PD173074
BT20	Axitinib	OSI-027
BT20	Crizotinib	OSI-027
BT20	Nilotinib	OSI-027
BT20	GSK269962A	OSI-027
BT20	AZD6482	OSI-027
BT20	Doramapimod	OSI-027
BT20	MK-2206	OSI-027
BT20	Linsitinib	OSI-027
BT20	OSI-027	Sapitinib
BT20	Afatinib	OSI-027
BT20	OSI-027	Uprosertib
BT20	Lapatinib	Paclitaxel
BT20	Paclitaxel	PD173074
BT20	Axitinib	Paclitaxel
BT20	Crizotinib	Paclitaxel
BT20	Olaparib	Paclitaxel
BT20	Linsitinib	Paclitaxel
BT20	Paclitaxel	Sapitinib
BT20	Lapatinib	Palbociclib
BT20	Palbociclib	Sorafenib
BT20	Palbociclib	PD173074
BT20	Axitinib	Palbociclib
BT20	OSI-027	Palbociclib
BT20	AZD8055	Palbociclib
BT20	Palbociclib	Vorinostat
BT20	Crizotinib	Palbociclib
BT20	Camptothecin	Palbociclib
BT20	AZD6482	Palbociclib
BT20	KU-55933	Palbociclib
BT20	Doramapimod	Palbociclib
BT20	Navitoclax	Palbociclib
BT20	MK-2206	Palbociclib
BT20	Linsitinib	Palbociclib
BT20	Palbociclib	Sapitinib
BT20	Afatinib	Palbociclib
BT20	Palbociclib	Uprosertib
BT20	Entinostat	Palbociclib
BT20	Palbociclib	Venetoclax
BT20	JQ1	Palbociclib
BT20	Lapatinib	PF-4708671
BT20	PD173074	PF-4708671
BT20	Axitinib	PF-4708671
BT20	OSI-027	PF-4708671
BT20	Crizotinib	PF-4708671
BT20	PF-4708671	Vorinostat
BT20	Linsitinib	PF-4708671
BT20	PF-4708671	Sapitinib
BT20	Lapatinib	RO-3306
BT20	PD173074	RO-3306
BT20	Axitinib	RO-3306
BT20	Crizotinib	RO-3306
BT20	MK-2206	RO-3306
BT20	Linsitinib	RO-3306
BT20	RO-3306	Sapitinib
BT20	PD173074	Sorafenib
BT20	Axitinib	Sorafenib
BT20	Olaparib	Sorafenib
BT20	MK-2206	Sorafenib
BT20	Lapatinib	Temozolomide
BT20	Sorafenib	Temozolomide
BT20	PD173074	Temozolomide
BT20	Axitinib	Temozolomide
BT20	OSI-027	Temozolomide
BT20	AZD8055	Temozolomide
BT20	Crizotinib	Temozolomide
BT20	Alpelisib	Temozolomide
BT20	AZD6482	Temozolomide
BT20	Doramapimod	Temozolomide
BT20	Navitoclax	Temozolomide
BT20	Temozolomide	Vorinostat
BT20	MK-2206	Temozolomide
BT20	Linsitinib	Temozolomide
BT20	Sapitinib	Temozolomide
BT20	Afatinib	Temozolomide
BT20	RO-3306	Temozolomide
BT20	Temozolomide	Uprosertib
BT20	Temozolomide	Venetoclax
Tozasertib	BT20	NA
BT20	Lapatinib	Trametinib
BT20	Sorafenib	Trametinib
BT20	PD173074	Trametinib
BT20	Axitinib	Trametinib
BT20	Trametinib	Vorinostat
BT20	Crizotinib	Trametinib
BT20	Alpelisib	Trametinib
BT20	Nilotinib	Trametinib
BT20	GSK269962A	Trametinib
BT20	AZD6482	Trametinib
BT20	Doramapimod	Trametinib
BT20	Navitoclax	Trametinib
BT20	Nutlin-3a (-)	Trametinib
BT20	MK-2206	Trametinib
BT20	Sapitinib	Trametinib
BT20	Afatinib	Trametinib
BT20	Trametinib	ZM447439
BT20	Alisertib	Trametinib
BT20	RO-3306	Trametinib
BT20	Tozasertib	Trametinib
BT20	Trametinib	Uprosertib
BT20	Entinostat	Trametinib
BT20	Trametinib	Venetoclax
Venetoclax	BT20	NA
BT20	PD173074	Vorinostat
BT20	Axitinib	Vorinostat
BT20	Sorafenib	Vorinostat
BT20	Nilotinib	Vorinostat
BT20	GSK269962A	Vorinostat
BT20	AZD6482	Vorinostat
BT20	MK-2206	Vorinostat
BT20	Sapitinib	Vorinostat
BT20	Uprosertib	Vorinostat
BT474	5-Fluorouracil	Axitinib
BT474	5-Fluorouracil	Sorafenib
BT474	5-Fluorouracil	SB216763
BT474	5-Fluorouracil	Nilotinib
BT474	5-Fluorouracil	SCH772984
BT474	5-Fluorouracil	GSK269962A
BT474	5-Fluorouracil	AZD6482
BT474	5-Fluorouracil	MK-2206
BT474	5-Fluorouracil	Uprosertib
BT474	Afatinib	Lapatinib
BT474	Afatinib	PD173074
BT474	Afatinib	Axitinib
BT474	Afatinib	OSI-027
BT474	Afatinib	Crizotinib
BT474	Afatinib	Vorinostat
BT474	Afatinib	Linsitinib
BT474	Afatinib	Sapitinib
BT474	Alisertib	Lapatinib
BT474	Alisertib	PD173074
BT474	Alisertib	Axitinib
BT474	Alisertib	OSI-027
BT474	Alisertib	Vorinostat
BT474	Alisertib	Crizotinib
BT474	Alisertib	Navitoclax
BT474	Alisertib	Nutlin-3a (-)
BT474	Alisertib	MK-2206
BT474	Alisertib	MK-1775
BT474	Alisertib	Linsitinib
BT474	Alisertib	Sapitinib
BT474	Alpelisib	Lapatinib
BT474	Alpelisib	OSI-027
BT474	Alpelisib	Crizotinib
BT474	Alpelisib	Palbociclib
BT474	Alpelisib	MK-2206
BT474	Alpelisib	Vorinostat
BT474	Alpelisib	Olaparib
BT474	Alpelisib	AZD7762
BT474	Alpelisib	Sapitinib
BT474	Axitinib	Lapatinib
BT474	Axitinib	Sorafenib
BT474	Axitinib	PD173074
BT474	Axitinib	Crizotinib
BT474	Axitinib	Nilotinib
BT474	Axitinib	SCH772984
BT474	Axitinib	GSK269962A
BT474	Axitinib	AZD6482
BT474	Axitinib	Doramapimod
BT474	Axitinib	MK-2206
BT474	Axitinib	Linsitinib
BT474	Axitinib	Sapitinib
BT474	Afatinib	Axitinib
BT474	Axitinib	RO-3306
BT474	Axitinib	Uprosertib
BT474	AZD6482	Lapatinib
BT474	AZD6482	PD173074
BT474	Axitinib	AZD6482
BT474	AZD6482	Crizotinib
BT474	AZD6482	Palbociclib
BT474	AZD6482	Navitoclax
BT474	AZD6482	Vorinostat
BT474	AZD6482	AZD7762
BT474	AZD6482	Linsitinib
BT474	AZD6482	Sapitinib
BT474	AZD7762	Sorafenib
BT474	Axitinib	AZD7762
BT474	AZD7762	Crizotinib
BT474	Alpelisib	AZD7762
BT474	AZD7762	Nilotinib
BT474	AZD7762	GSK269962A
BT474	AZD7762	SCH772984
BT474	AZD6482	AZD7762
BT474	AZD7762	Vorinostat
BT474	AZD7762	MK-2206
BT474	AZD7762	Uprosertib
BT474	AZD8055	Lapatinib
BT474	AZD8055	PD173074
BT474	Axitinib	AZD8055
BT474	AZD8055	OSI-027
BT474	AZD8055	Crizotinib
BT474	AZD8055	Linsitinib
BT474	AZD8055	Sapitinib
BT474	Bortezomib	Lapatinib
BT474	Bortezomib	Sorafenib
BT474	Bortezomib	PD173074
BT474	Bortezomib	Dabrafenib
BT474	Axitinib	Bortezomib
BT474	Bortezomib	Crizotinib
BT474	Alpelisib	Bortezomib
BT474	Bortezomib	Nilotinib
BT474	Bortezomib	SCH772984
BT474	AZD6482	Bortezomib
BT474	Bortezomib	Doramapimod
BT474	Bortezomib	Vorinostat
BT474	AZD7762	Bortezomib
BT474	Bortezomib	Linsitinib
BT474	Bortezomib	Sapitinib
BT474	Afatinib	Bortezomib
BT474	Bortezomib	JQ1
BT474	Camptothecin	Lapatinib
BT474	Camptothecin	PD173074
BT474	Axitinib	Camptothecin
BT474	Camptothecin	OSI-027
BT474	Camptothecin	Crizotinib
BT474	AZD7762	Camptothecin
BT474	Camptothecin	Navitoclax
BT474	Camptothecin	Olaparib
BT474	Camptothecin	Nutlin-3a (-)
BT474	Camptothecin	MK-2206
BT474	Camptothecin	Sapitinib
BT474	Crizotinib	Lapatinib
BT474	Crizotinib	Sorafenib
BT474	Crizotinib	PD173074
BT474	Axitinib	Crizotinib
BT474	Crizotinib	OSI-027
BT474	AZD8055	Crizotinib
BT474	Alpelisib	Crizotinib
BT474	Crizotinib	Nilotinib
BT474	Crizotinib	GSK269962A
BT474	AZD7762	Crizotinib
BT474	Crizotinib	PF-4708671
BT474	Crizotinib	SCH772984
BT474	AZD6482	Crizotinib
BT474	Crizotinib	Doramapimod
BT474	Crizotinib	Navitoclax
BT474	Crizotinib	Olaparib
BT474	Crizotinib	Nutlin-3a (-)
BT474	Crizotinib	MK-2206
BT474	Crizotinib	Linsitinib
BT474	Crizotinib	Sapitinib
BT474	Afatinib	Crizotinib
BT474	Crizotinib	KU-55933
BT474	Crizotinib	Wee1 Inhibitor
BT474	Crizotinib	RO-3306
BT474	BI-2536	Crizotinib
BT474	Crizotinib	Uprosertib
BT474	Crizotinib	Venetoclax
BT474	Dabrafenib	Lapatinib
BT474	Dabrafenib	PD173074
BT474	Axitinib	Dabrafenib
BT474	Crizotinib	Dabrafenib
BT474	Dabrafenib	Linsitinib
BT474	Dabrafenib	Sapitinib
BT474	Docetaxel	Lapatinib
BT474	Docetaxel	Sorafenib
BT474	Docetaxel	PD173074
BT474	Dabrafenib	Docetaxel
BT474	Axitinib	Docetaxel
BT474	Crizotinib	Docetaxel
BT474	Docetaxel	Palbociclib
BT474	Alpelisib	Docetaxel
BT474	Docetaxel	GSK269962A
BT474	AZD6482	Docetaxel
BT474	Docetaxel	Doramapimod
BT474	Docetaxel	Vorinostat
BT474	AZD7762	Docetaxel
BT474	Docetaxel	Linsitinib
BT474	Docetaxel	Sapitinib
BT474	Afatinib	Docetaxel
BT474	Docetaxel	Ribociclib
BT474	Doramapimod	Lapatinib
BT474	Doramapimod	PD173074
BT474	Axitinib	Doramapimod
BT474	Crizotinib	Doramapimod
BT474	Doramapimod	MK-2206
BT474	Doramapimod	Linsitinib
BT474	Doramapimod	Sapitinib
BT474	Entinostat	Lapatinib
BT474	Entinostat	PD173074
BT474	Axitinib	Entinostat
BT474	Entinostat	OSI-027
BT474	Entinostat	Vorinostat
BT474	Entinostat	Navitoclax
BT474	Entinostat	Nutlin-3a (-)
BT474	Entinostat	MK-2206
BT474	Entinostat	MK-1775
BT474	Entinostat	Linsitinib
BT474	Entinostat	Sapitinib
BT474	Gemcitabine	Lapatinib
BT474	Gemcitabine	Sorafenib
BT474	Gemcitabine	PD173074
BT474	Gemcitabine	OSI-027
BT474	AZD8055	Gemcitabine
BT474	Gemcitabine	Vorinostat
BT474	Gemcitabine	Palbociclib
BT474	Gemcitabine	Nilotinib
BT474	Gemcitabine	Navitoclax
BT474	Gemcitabine	Olaparib
BT474	Axitinib	Gemcitabine
BT474	Gemcitabine	MK-2206
BT474	Gemcitabine	MK-1775
BT474	Gemcitabine	Sapitinib
BT474	Afatinib	Gemcitabine
BT474	BI-2536	Gemcitabine
BT474	Gemcitabine	Uprosertib
BT474	Entinostat	Gemcitabine
BT474	Gemcitabine	Venetoclax
BT474	Gemcitabine	Ribociclib
GSK269962A	BT474	NA
BT474	KU-55933	Lapatinib
BT474	KU-55933	PD173074
BT474	Axitinib	KU-55933
BT474	KU-55933	OSI-027
BT474	Crizotinib	KU-55933
BT474	KU-55933	Palbociclib
BT474	AZD7762	KU-55933
BT474	KU-55933	Linsitinib
BT474	KU-55933	Sapitinib
BT474	Lapatinib	Sorafenib
BT474	Lapatinib	PD173074
BT474	Axitinib	Lapatinib
BT474	Lapatinib	OSI-027
BT474	AZD8055	Lapatinib
BT474	Crizotinib	Lapatinib
BT474	AZD6482	Lapatinib
BT474	Doramapimod	Lapatinib
BT474	Lapatinib	Navitoclax
BT474	Lapatinib	MK-2206
BT474	Lapatinib	Linsitinib
BT474	Lapatinib	Sapitinib
BT474	Afatinib	Lapatinib
BT474	Lapatinib	Uprosertib
BT474	Lapatinib	Venetoclax
BT474	Lapatinib	Linsitinib
BT474	Linsitinib	Sorafenib
BT474	Linsitinib	PD173074
BT474	Axitinib	Linsitinib
BT474	Linsitinib	OSI-027
BT474	AZD8055	Linsitinib
BT474	Linsitinib	Vorinostat
BT474	Crizotinib	Linsitinib
BT474	Alpelisib	Linsitinib
BT474	Linsitinib	SB216763
BT474	Linsitinib	MK-2206
BT474	AZD6482	Linsitinib
BT474	Doramapimod	Linsitinib
BT474	Linsitinib	Navitoclax
BT474	Linsitinib	Sapitinib
BT474	Afatinib	Linsitinib
BT474	Linsitinib	Nilotinib
BT474	Linsitinib	ZM447439
BT474	Alisertib	Linsitinib
BT474	BI-2536	Linsitinib
BT474	Linsitinib	Tozasertib
BT474	Linsitinib	Uprosertib
BT474	Entinostat	Linsitinib
BT474	Linsitinib	Venetoclax
BT474	Lapatinib	Luminespib
BT474	Luminespib	Sorafenib
BT474	Luminespib	PD173074
BT474	Dabrafenib	Luminespib
BT474	Axitinib	Luminespib
BT474	Crizotinib	Luminespib
BT474	Alpelisib	Luminespib
BT474	Luminespib	SCH772984
BT474	GSK269962A	Luminespib
BT474	AZD6482	Luminespib
BT474	Doramapimod	Luminespib
BT474	Luminespib	Vorinostat
BT474	AZD7762	Luminespib
BT474	Linsitinib	Luminespib
BT474	Luminespib	Sapitinib
BT474	Afatinib	Luminespib
BT474	Lapatinib	MK-1775
BT474	MK-1775	Sorafenib
BT474	MK-1775	PD173074
BT474	Axitinib	MK-1775
BT474	MK-1775	OSI-027
BT474	AZD8055	MK-1775
BT474	Crizotinib	MK-1775
BT474	AZD6482	MK-1775
BT474	Doramapimod	MK-1775
BT474	MK-1775	Navitoclax
BT474	MK-1775	MK-2206
BT474	Linsitinib	MK-1775
BT474	MK-1775	Sapitinib
BT474	Afatinib	MK-1775
BT474	KU-55933	MK-1775
BT474	MK-1775	Uprosertib
BT474	MK-1775	Venetoclax
BT474	Lapatinib	MK-2206
BT474	MK-2206	Sorafenib
BT474	MK-2206	PD173074
BT474	Dabrafenib	MK-2206
BT474	Axitinib	MK-2206
BT474	MK-2206	OSI-027
BT474	AZD8055	MK-2206
BT474	MK-2206	Vorinostat
BT474	Crizotinib	MK-2206
BT474	MK-2206	PF-4708671
BT474	GSK269962A	MK-2206
BT474	AZD6482	MK-2206
BT474	KU-55933	MK-2206
BT474	Doramapimod	MK-2206
BT474	MK-2206	Navitoclax
BT474	AZD7762	MK-2206
BT474	MK-2206	Nutlin-3a (-)
BT474	MK-1775	MK-2206
BT474	Linsitinib	MK-2206
BT474	MK-2206	Sapitinib
BT474	MK-2206	SB216763
BT474	Afatinib	MK-2206
BT474	MK-2206	ZM447439
BT474	Alisertib	MK-2206
BT474	MK-2206	RO-3306
BT474	BI-2536	MK-2206
BT474	MK-2206	Tozasertib
BT474	MK-2206	Uprosertib
BT474	Entinostat	MK-2206
BT474	MK-2206	Venetoclax
BT474	Axitinib	Navitoclax
BT474	Navitoclax	Sorafenib
BT474	Navitoclax	SB216763
BT474	Navitoclax	Nilotinib
BT474	GSK269962A	Navitoclax
BT474	AZD6482	Navitoclax
BT474	MK-2206	Navitoclax
BT474	Navitoclax	Uprosertib
BT474	Lapatinib	Nilotinib
BT474	Nilotinib	PD173074
BT474	Axitinib	Nilotinib
BT474	Crizotinib	Nilotinib
BT474	Navitoclax	Nilotinib
BT474	Nilotinib	Vorinostat
BT474	Nilotinib	Olaparib
BT474	MK-1775	Nilotinib
BT474	Linsitinib	Nilotinib
BT474	Nilotinib	Sapitinib
BT474	Lapatinib	Olaparib
BT474	Olaparib	Sorafenib
BT474	Olaparib	PD173074
BT474	Dabrafenib	Olaparib
BT474	Axitinib	Olaparib
BT474	Olaparib	OSI-027
BT474	AZD8055	Olaparib
BT474	Crizotinib	Olaparib
BT474	Alpelisib	Olaparib
BT474	Nilotinib	Olaparib
BT474	Olaparib	SCH772984
BT474	AZD6482	Olaparib
BT474	KU-55933	Olaparib
BT474	Doramapimod	Olaparib
BT474	Olaparib	Vorinostat
BT474	AZD7762	Olaparib
BT474	Linsitinib	Olaparib
BT474	Olaparib	Sapitinib
BT474	Afatinib	Olaparib
BT474	JQ1	Olaparib
BT474	Lapatinib	OSI-027
BT474	OSI-027	Sorafenib
BT474	OSI-027	PD173074
BT474	Dabrafenib	OSI-027
BT474	Axitinib	OSI-027
BT474	AZD8055	OSI-027
BT474	OSI-027	Vorinostat
BT474	Crizotinib	OSI-027
BT474	Nilotinib	OSI-027
BT474	OSI-027	PF-4708671
BT474	OSI-027	SCH772984
BT474	GSK269962A	OSI-027
BT474	AZD6482	OSI-027
BT474	KU-55933	OSI-027
BT474	Doramapimod	OSI-027
BT474	Navitoclax	OSI-027
BT474	AZD7762	OSI-027
BT474	Nutlin-3a (-)	OSI-027
BT474	MK-2206	OSI-027
BT474	MK-1775	OSI-027
BT474	Linsitinib	OSI-027
BT474	OSI-027	Sapitinib
BT474	OSI-027	SB216763
BT474	Afatinib	OSI-027
BT474	OSI-027	ZM447439
BT474	Alisertib	OSI-027
BT474	OSI-027	RO-3306
BT474	BI-2536	OSI-027
BT474	OSI-027	Tozasertib
BT474	OSI-027	Uprosertib
BT474	Entinostat	OSI-027
BT474	OSI-027	Venetoclax
BT474	Lapatinib	Paclitaxel
BT474	Paclitaxel	PD173074
BT474	Axitinib	Paclitaxel
BT474	Navitoclax	Paclitaxel
BT474	Paclitaxel	Vorinostat
BT474	AZD7762	Paclitaxel
BT474	MK-2206	Paclitaxel
BT474	Paclitaxel	Sapitinib
BT474	Lapatinib	Palbociclib
BT474	Palbociclib	Sorafenib
BT474	Palbociclib	PD173074
BT474	Axitinib	Palbociclib
BT474	Crizotinib	Palbociclib
BT474	MK-2206	Palbociclib
BT474	AZD6482	Palbociclib
BT474	KU-55933	Palbociclib
BT474	Doramapimod	Palbociclib
BT474	Palbociclib	Vorinostat
BT474	AZD7762	Palbociclib
BT474	MK-1775	Palbociclib
BT474	Linsitinib	Palbociclib
BT474	Palbociclib	Sapitinib
BT474	Palbociclib	SB216763
BT474	Afatinib	Palbociclib
BT474	BI-2536	Palbociclib
BT474	Palbociclib	Uprosertib
BT474	Palbociclib	Ribociclib
BT474	Lapatinib	PF-4708671
BT474	PD173074	PF-4708671
BT474	Axitinib	PF-4708671
BT474	Crizotinib	PF-4708671
BT474	Palbociclib	PF-4708671
BT474	MK-2206	PF-4708671
BT474	AZD7762	PF-4708671
BT474	Linsitinib	PF-4708671
BT474	PF-4708671	Sapitinib
BT474	Lapatinib	RO-3306
BT474	PD173074	RO-3306
BT474	Axitinib	RO-3306
BT474	OSI-027	RO-3306
BT474	Crizotinib	RO-3306
BT474	RO-3306	Vorinostat
BT474	Olaparib	RO-3306
BT474	AZD7762	RO-3306
BT474	Linsitinib	RO-3306
BT474	RO-3306	Sapitinib
BT474	Axitinib	Sorafenib
BT474	MK-2206	Sorafenib
BT474	Lapatinib	Temozolomide
BT474	Sorafenib	Temozolomide
BT474	PD173074	Temozolomide
BT474	Axitinib	Temozolomide
BT474	OSI-027	Temozolomide
BT474	AZD8055	Temozolomide
BT474	Crizotinib	Temozolomide
BT474	Alpelisib	Temozolomide
BT474	SB216763	Temozolomide
BT474	AZD6482	Temozolomide
BT474	Doramapimod	Temozolomide
BT474	Olaparib	Temozolomide
BT474	Linsitinib	Temozolomide
BT474	Sapitinib	Temozolomide
BT474	Afatinib	Temozolomide
BT474	PD173074	Tozasertib
BT474	Axitinib	Tozasertib
BT474	Tozasertib	Vorinostat
BT474	MK-2206	Tozasertib
Trametinib	BT474	NA
Venetoclax	BT474	NA
BT474	Lapatinib	Vorinostat
BT474	Sorafenib	Vorinostat
BT474	PD173074	Vorinostat
BT474	Axitinib	Vorinostat
BT474	Crizotinib	Vorinostat
BT474	Nilotinib	Vorinostat
BT474	GSK269962A	Vorinostat
BT474	AZD6482	Vorinostat
BT474	Doramapimod	Vorinostat
BT474	AZD7762	Vorinostat
BT474	MK-2206	Vorinostat
BT474	Linsitinib	Vorinostat
BT474	Sapitinib	Vorinostat
BT474	Afatinib	Vorinostat
BT474	Uprosertib	Vorinostat
BT474	JQ1	Vorinostat
BT483	5-Fluorouracil	PD173074
BT483	5-Fluorouracil	Axitinib
BT483	5-Fluorouracil	Sorafenib
BT483	5-Fluorouracil	Vorinostat
BT483	5-Fluorouracil	Crizotinib
BT483	5-Fluorouracil	Nilotinib
BT483	5-Fluorouracil	SCH772984
BT483	5-Fluorouracil	GSK269962A
BT483	5-Fluorouracil	AZD6482
BT483	5-Fluorouracil	Nutlin-3a (-)
BT483	5-Fluorouracil	MK-2206
BT483	5-Fluorouracil	ZM447439
BT483	5-Fluorouracil	Alisertib
BT483	5-Fluorouracil	RO-3306
BT483	5-Fluorouracil	Tozasertib
BT483	5-Fluorouracil	Uprosertib
BT483	5-Fluorouracil	Entinostat
Afatinib	BT483	NA
Alisertib	BT483	NA
Alpelisib	BT483	NA
BT483	Axitinib	Lapatinib
BT483	Axitinib	Sorafenib
BT483	Axitinib	PD173074
BT483	Axitinib	Dabrafenib
BT483	Axitinib	Crizotinib
BT483	Axitinib	Palbociclib
BT483	Axitinib	SB216763
BT483	Axitinib	Nilotinib
BT483	Axitinib	AZD7762
BT483	Axitinib	SCH772984
BT483	Axitinib	AZD6482
BT483	Axitinib	Doramapimod
BT483	Axitinib	MK-2206
BT483	Axitinib	Linsitinib
BT483	Axitinib	Sapitinib
BT483	Afatinib	Axitinib
BT483	Axitinib	Wee1 Inhibitor
BT483	Axitinib	BI-2536
BT483	Axitinib	Uprosertib
BT483	Axitinib	Ribociclib
BT483	AZD6482	Lapatinib
BT483	AZD6482	PD173074
BT483	Axitinib	AZD6482
BT483	AZD6482	Crizotinib
BT483	AZD6482	MK-2206
BT483	AZD6482	Linsitinib
BT483	AZD6482	Sapitinib
BT483	AZD7762	PD173074
BT483	AZD7762	OSI-027
BT483	AZD7762	AZD8055
BT483	AZD7762	Sorafenib
BT483	AZD7762	SCH772984
BT483	AZD7762	KU-55933
BT483	AZD8055	Lapatinib
BT483	AZD8055	PD173074
BT483	Axitinib	AZD8055
BT483	AZD8055	OSI-027
BT483	AZD8055	Crizotinib
BT483	AZD8055	Palbociclib
BT483	AZD7762	AZD8055
BT483	AZD8055	Nutlin-3a (-)
BT483	AZD8055	MK-2206
BT483	AZD8055	Linsitinib
BT483	AZD8055	Sapitinib
Bortezomib	BT483	NA
BT483	Axitinib	Camptothecin
BT483	Camptothecin	OSI-027
BT483	AZD7762	Camptothecin
BT483	Camptothecin	PD173074
BT483	Camptothecin	Navitoclax
BT483	Camptothecin	Olaparib
BT483	Camptothecin	Nutlin-3a (-)
BT483	Camptothecin	MK-2206
Crizotinib	BT483	NA
Dabrafenib	BT483	NA
BT483	Docetaxel	Lapatinib
BT483	Docetaxel	Sorafenib
BT483	Docetaxel	PD173074
BT483	Axitinib	Docetaxel
BT483	Docetaxel	OSI-027
BT483	AZD8055	Docetaxel
BT483	Crizotinib	Docetaxel
BT483	Alpelisib	Docetaxel
BT483	Docetaxel	Nilotinib
BT483	Docetaxel	GSK269962A
BT483	AZD7762	Docetaxel
BT483	Docetaxel	PF-4708671
BT483	Docetaxel	SCH772984
BT483	AZD6482	Docetaxel
BT483	Docetaxel	Doramapimod
BT483	Docetaxel	Navitoclax
BT483	Docetaxel	Olaparib
BT483	Docetaxel	Nutlin-3a (-)
BT483	Docetaxel	MK-2206
BT483	Docetaxel	Linsitinib
BT483	Docetaxel	Sapitinib
BT483	Afatinib	Docetaxel
BT483	Docetaxel	KU-55933
BT483	Docetaxel	Wee1 Inhibitor
BT483	Docetaxel	RO-3306
BT483	BI-2536	Docetaxel
BT483	Docetaxel	Uprosertib
BT483	Docetaxel	Venetoclax
BT483	Doramapimod	Lapatinib
BT483	Doramapimod	OSI-027
BT483	Crizotinib	Doramapimod
BT483	Doramapimod	Navitoclax
BT483	Axitinib	Doramapimod
BT483	Doramapimod	MK-2206
BT483	Doramapimod	Sapitinib
Entinostat	BT483	NA
BT483	Gemcitabine	Lapatinib
BT483	Gemcitabine	Sorafenib
BT483	Gemcitabine	PD173074
BT483	Axitinib	Gemcitabine
BT483	Gemcitabine	OSI-027
BT483	AZD8055	Gemcitabine
BT483	Gemcitabine	Nilotinib
BT483	Gemcitabine	SCH772984
BT483	Gemcitabine	GSK269962A
BT483	AZD6482	Gemcitabine
BT483	Gemcitabine	Navitoclax
BT483	Gemcitabine	MK-2206
BT483	Gemcitabine	Sapitinib
BT483	Afatinib	Gemcitabine
BT483	Gemcitabine	Uprosertib
BT483	Gemcitabine	Venetoclax
GSK269962A	BT483	NA
BT483	KU-55933	Lapatinib
BT483	KU-55933	PD173074
BT483	Axitinib	KU-55933
BT483	Crizotinib	KU-55933
BT483	KU-55933	Palbociclib
BT483	AZD7762	KU-55933
BT483	KU-55933	Linsitinib
BT483	KU-55933	Sapitinib
Lapatinib	BT483	NA
BT483	Lapatinib	Linsitinib
BT483	Linsitinib	Sorafenib
BT483	Linsitinib	PD173074
BT483	Axitinib	Linsitinib
BT483	Linsitinib	OSI-027
BT483	AZD8055	Linsitinib
BT483	Crizotinib	Linsitinib
BT483	Linsitinib	SB216763
BT483	Linsitinib	Nilotinib
BT483	AZD6482	Linsitinib
BT483	Doramapimod	Linsitinib
BT483	Linsitinib	Navitoclax
BT483	Linsitinib	Olaparib
BT483	Linsitinib	MK-2206
BT483	Linsitinib	Sapitinib
BT483	Afatinib	Linsitinib
BT483	BI-2536	Linsitinib
BT483	Linsitinib	Uprosertib
BT483	Linsitinib	Venetoclax
BT483	Lapatinib	Luminespib
BT483	Luminespib	Sorafenib
BT483	Luminespib	PD173074
BT483	Axitinib	Luminespib
BT483	Luminespib	OSI-027
BT483	AZD8055	Luminespib
BT483	Crizotinib	Luminespib
BT483	Alpelisib	Luminespib
BT483	Luminespib	Nilotinib
BT483	GSK269962A	Luminespib
BT483	AZD7762	Luminespib
BT483	Luminespib	PF-4708671
BT483	Luminespib	SCH772984
BT483	AZD6482	Luminespib
BT483	Doramapimod	Luminespib
BT483	Luminespib	Navitoclax
BT483	Luminespib	Olaparib
BT483	Luminespib	Nutlin-3a (-)
BT483	Luminespib	MK-2206
BT483	Linsitinib	Luminespib
BT483	Luminespib	Sapitinib
BT483	Afatinib	Luminespib
BT483	KU-55933	Luminespib
BT483	Luminespib	Wee1 Inhibitor
BT483	Luminespib	RO-3306
BT483	BI-2536	Luminespib
BT483	Luminespib	Uprosertib
BT483	Luminespib	Venetoclax
MK-1775	BT483	NA
BT483	Lapatinib	MK-2206
BT483	MK-2206	Sorafenib
BT483	MK-2206	PD173074
BT483	Axitinib	MK-2206
BT483	MK-2206	Vorinostat
BT483	Crizotinib	MK-2206
BT483	MK-2206	Nilotinib
BT483	MK-2206	SCH772984
BT483	GSK269962A	MK-2206
BT483	AZD6482	MK-2206
BT483	Doramapimod	MK-2206
BT483	MK-2206	Olaparib
BT483	MK-2206	Nutlin-3a (-)
BT483	Linsitinib	MK-2206
BT483	MK-2206	Sapitinib
BT483	Afatinib	MK-2206
BT483	MK-2206	ZM447439
BT483	Alisertib	MK-2206
BT483	MK-2206	RO-3306
BT483	MK-2206	Tozasertib
BT483	MK-2206	Uprosertib
BT483	Entinostat	MK-2206
BT483	Navitoclax	Vorinostat
BT483	Bortezomib	Navitoclax
BT483	Navitoclax	SCH772984
BT483	Entinostat	Navitoclax
BT483	Lapatinib	Nilotinib
BT483	Nilotinib	PD173074
BT483	Axitinib	Nilotinib
BT483	Nilotinib	OSI-027
BT483	Crizotinib	Nilotinib
BT483	Navitoclax	Nilotinib
BT483	MK-2206	Nilotinib
BT483	Linsitinib	Nilotinib
BT483	Nilotinib	Sapitinib
Olaparib	BT483	NA
BT483	Lapatinib	OSI-027
BT483	OSI-027	Sorafenib
BT483	OSI-027	PD173074
BT483	Axitinib	OSI-027
BT483	AZD8055	OSI-027
BT483	Crizotinib	OSI-027
BT483	OSI-027	SCH772984
BT483	AZD6482	OSI-027
BT483	Doramapimod	OSI-027
BT483	Navitoclax	OSI-027
BT483	MK-2206	OSI-027
BT483	Linsitinib	OSI-027
BT483	OSI-027	Sapitinib
BT483	Afatinib	OSI-027
BT483	OSI-027	Uprosertib
BT483	OSI-027	Venetoclax
Paclitaxel	BT483	NA
BT483	Lapatinib	Palbociclib
BT483	Palbociclib	Sorafenib
BT483	Palbociclib	PD173074
BT483	Dabrafenib	Palbociclib
BT483	Axitinib	Palbociclib
BT483	Crizotinib	Palbociclib
BT483	Palbociclib	SCH772984
BT483	GSK269962A	Palbociclib
BT483	AZD6482	Palbociclib
BT483	Doramapimod	Palbociclib
BT483	AZD7762	Palbociclib
BT483	Linsitinib	Palbociclib
BT483	Palbociclib	Sapitinib
BT483	Afatinib	Palbociclib
BT483	Palbociclib	Ribociclib
BT483	Lapatinib	PF-4708671
BT483	PD173074	PF-4708671
BT483	Axitinib	PF-4708671
BT483	Crizotinib	PF-4708671
BT483	Linsitinib	PF-4708671
BT483	PF-4708671	Sapitinib
BT483	Lapatinib	RO-3306
BT483	PD173074	RO-3306
BT483	Axitinib	RO-3306
BT483	OSI-027	RO-3306
BT483	Crizotinib	RO-3306
BT483	Navitoclax	RO-3306
BT483	MK-2206	RO-3306
BT483	Linsitinib	RO-3306
BT483	RO-3306	Sapitinib
Sorafenib	BT483	NA
Temozolomide	BT483	NA
Tozasertib	BT483	NA
Trametinib	BT483	NA
Venetoclax	BT483	NA
BT483	Lapatinib	Vorinostat
BT483	PD173074	Vorinostat
BT483	Axitinib	Vorinostat
BT483	Sorafenib	Vorinostat
BT483	SB216763	Vorinostat
BT483	Nilotinib	Vorinostat
BT483	GSK269962A	Vorinostat
BT483	AZD6482	Vorinostat
BT483	MK-2206	Vorinostat
BT483	Sapitinib	Vorinostat
BT483	Afatinib	Vorinostat
BT483	BI-2536	Vorinostat
BT483	Uprosertib	Vorinostat
BT549	5-Fluorouracil	Lapatinib
BT549	5-Fluorouracil	Sorafenib
BT549	5-Fluorouracil	GSK269962A
BT549	5-Fluorouracil	SCH772984
BT549	5-Fluorouracil	Sapitinib
BT549	5-Fluorouracil	Afatinib
BT549	Afatinib	Lapatinib
BT549	Afatinib	PD173074
BT549	Afatinib	Axitinib
BT549	Afatinib	Crizotinib
BT549	Afatinib	MK-2206
BT549	Afatinib	Linsitinib
BT549	Afatinib	Sapitinib
BT549	Alisertib	Lapatinib
BT549	Alisertib	OSI-027
BT549	Alisertib	Navitoclax
BT549	Alisertib	Axitinib
BT549	Alisertib	MK-2206
BT549	Alisertib	Sapitinib
BT549	Alpelisib	OSI-027
BT549	Alpelisib	Navitoclax
BT549	Alpelisib	AZD7762
BT549	Alpelisib	PD173074
BT549	Axitinib	Sorafenib
BT549	Axitinib	PD173074
BT549	Alpelisib	Axitinib
BT549	Axitinib	Nilotinib
BT549	Axitinib	SCH772984
BT549	Axitinib	AZD6482
BT549	Axitinib	Doramapimod
BT549	Axitinib	Navitoclax
BT549	Axitinib	Vorinostat
BT549	Axitinib	MK-2206
BT549	Axitinib	Uprosertib
BT549	Axitinib	Venetoclax
BT549	AZD6482	Lapatinib
BT549	AZD6482	PD173074
BT549	Axitinib	AZD6482
BT549	AZD6482	OSI-027
BT549	AZD6482	Crizotinib
BT549	AZD6482	Gemcitabine
BT549	AZD6482	Palbociclib
BT549	AZD6482	MK-2206
BT549	AZD6482	Linsitinib
BT549	AZD6482	Sapitinib
BT549	AZD7762	Lapatinib
BT549	AZD7762	Sorafenib
BT549	AZD7762	PD173074
BT549	Axitinib	AZD7762
BT549	AZD7762	Crizotinib
BT549	Alpelisib	AZD7762
BT549	AZD6482	AZD7762
BT549	AZD7762	Doramapimod
BT549	AZD7762	Navitoclax
BT549	AZD7762	MK-2206
BT549	AZD7762	Linsitinib
BT549	AZD7762	Sapitinib
BT549	Afatinib	AZD7762
BT549	AZD7762	Nilotinib
BT549	AZD7762	Uprosertib
BT549	AZD7762	Venetoclax
BT549	AZD8055	Lapatinib
BT549	AZD8055	PD173074
BT549	Axitinib	AZD8055
BT549	AZD8055	Crizotinib
BT549	AZD8055	Gemcitabine
BT549	AZD8055	Navitoclax
BT549	AZD8055	MK-2206
BT549	AZD8055	Linsitinib
BT549	AZD8055	Sapitinib
BT549	Bortezomib	Lapatinib
BT549	Bortezomib	PD173074
BT549	Axitinib	Bortezomib
BT549	Bortezomib	Sorafenib
BT549	Bortezomib	SB216763
BT549	Bortezomib	Nilotinib
BT549	Bortezomib	GSK269962A
BT549	AZD6482	Bortezomib
BT549	Bortezomib	MK-2206
BT549	Bortezomib	Sapitinib
BT549	Afatinib	Bortezomib
BT549	BI-2536	Bortezomib
BT549	Bortezomib	Uprosertib
BT549	Axitinib	Camptothecin
BT549	Camptothecin	Crizotinib
BT549	Camptothecin	Vorinostat
BT549	Camptothecin	PD173074
BT549	Crizotinib	Lapatinib
BT549	Crizotinib	Sorafenib
BT549	Crizotinib	PD173074
BT549	Crizotinib	Dabrafenib
BT549	Axitinib	Crizotinib
BT549	Crizotinib	OSI-027
BT549	AZD8055	Crizotinib
BT549	Crizotinib	SB216763
BT549	Crizotinib	Palbociclib
BT549	Crizotinib	GSK269962A
BT549	Crizotinib	SCH772984
BT549	AZD6482	Crizotinib
BT549	Crizotinib	Doramapimod
BT549	Crizotinib	Nutlin-3a (-)
BT549	Crizotinib	MK-2206
BT549	Crizotinib	Linsitinib
BT549	Crizotinib	Sapitinib
BT549	Afatinib	Crizotinib
BT549	Crizotinib	KU-55933
BT549	Crizotinib	RO-3306
BT549	Crizotinib	Uprosertib
BT549	Crizotinib	Ribociclib
BT549	Axitinib	Dabrafenib
BT549	Dabrafenib	Vorinostat
BT549	Crizotinib	Dabrafenib
BT549	AZD7762	Dabrafenib
BT549	Dabrafenib	Nutlin-3a (-)
BT549	Dabrafenib	MK-2206
BT549	Docetaxel	Lapatinib
BT549	Docetaxel	Sorafenib
BT549	Docetaxel	PD173074
BT549	Axitinib	Docetaxel
BT549	Docetaxel	OSI-027
BT549	AZD8055	Docetaxel
BT549	Crizotinib	Docetaxel
BT549	Docetaxel	GSK269962A
BT549	AZD6482	Docetaxel
BT549	Docetaxel	Doramapimod
BT549	Docetaxel	Vorinostat
BT549	AZD7762	Docetaxel
BT549	Docetaxel	Linsitinib
BT549	Docetaxel	Sapitinib
BT549	Afatinib	Docetaxel
BT549	Doramapimod	Lapatinib
BT549	Doramapimod	PD173074
BT549	Axitinib	Doramapimod
BT549	Doramapimod	OSI-027
BT549	Crizotinib	Doramapimod
BT549	Doramapimod	Navitoclax
BT549	Doramapimod	MK-2206
BT549	Doramapimod	Linsitinib
BT549	Doramapimod	Sapitinib
BT549	Entinostat	PD173074
BT549	Axitinib	Entinostat
BT549	Entinostat	OSI-027
BT549	Entinostat	Vorinostat
BT549	Crizotinib	Entinostat
BT549	AZD7762	Entinostat
BT549	Entinostat	Nutlin-3a (-)
BT549	Entinostat	MK-2206
BT549	Gemcitabine	Lapatinib
BT549	Gemcitabine	Sorafenib
BT549	Gemcitabine	OSI-027
BT549	AZD8055	Gemcitabine
BT549	Gemcitabine	SCH772984
BT549	Gemcitabine	Navitoclax
BT549	Axitinib	Gemcitabine
BT549	Gemcitabine	MK-2206
BT549	Gemcitabine	Sapitinib
BT549	Gemcitabine	SB216763
BT549	Afatinib	Gemcitabine
BT549	Gemcitabine	Uprosertib
BT549	Gemcitabine	Venetoclax
GSK269962A	BT549	NA
BT549	KU-55933	Lapatinib
BT549	Axitinib	KU-55933
BT549	KU-55933	Vorinostat
BT549	Crizotinib	KU-55933
BT549	KU-55933	Palbociclib
BT549	KU-55933	PD173074
BT549	AZD7762	KU-55933
BT549	KU-55933	Nutlin-3a (-)
BT549	KU-55933	MK-2206
BT549	KU-55933	Sapitinib
BT549	Lapatinib	Sorafenib
BT549	Lapatinib	PD173074
BT549	Dabrafenib	Lapatinib
BT549	Axitinib	Lapatinib
BT549	Crizotinib	Lapatinib
BT549	Lapatinib	Palbociclib
BT549	Lapatinib	SB216763
BT549	Lapatinib	Nilotinib
BT549	GSK269962A	Lapatinib
BT549	Lapatinib	PF-4708671
BT549	Lapatinib	SCH772984
BT549	Lapatinib	MK-2206
BT549	AZD6482	Lapatinib
BT549	Doramapimod	Lapatinib
BT549	Lapatinib	Linsitinib
BT549	Lapatinib	Sapitinib
BT549	Afatinib	Lapatinib
BT549	KU-55933	Lapatinib
BT549	Lapatinib	RO-3306
BT549	Lapatinib	Uprosertib
BT549	Lapatinib	Ribociclib
Linsitinib	BT549	NA
Luminespib	BT549	NA
BT549	Lapatinib	MK-1775
BT549	MK-1775	Sorafenib
BT549	Axitinib	MK-1775
BT549	MK-1775	Vorinostat
BT549	Crizotinib	MK-1775
BT549	Alpelisib	MK-1775
BT549	MK-1775	SCH772984
BT549	MK-1775	Sapitinib
BT549	Afatinib	MK-1775
BT549	Entinostat	MK-1775
BT549	Lapatinib	MK-2206
BT549	MK-2206	Sorafenib
BT549	MK-2206	PD173074
BT549	Dabrafenib	MK-2206
BT549	Axitinib	MK-2206
BT549	MK-2206	Palbociclib
BT549	MK-2206	SCH772984
BT549	GSK269962A	MK-2206
BT549	AZD7762	MK-2206
BT549	MK-2206	Sapitinib
BT549	Afatinib	MK-2206
BT549	MK-2206	Ribociclib
BT549	Bortezomib	Navitoclax
BT549	Navitoclax	SCH772984
BT549	Lapatinib	Nilotinib
BT549	Nilotinib	OSI-027
BT549	Nilotinib	Palbociclib
BT549	Navitoclax	Nilotinib
BT549	Axitinib	Nilotinib
BT549	MK-2206	Nilotinib
BT549	Nilotinib	Sapitinib
BT549	Lapatinib	Olaparib
BT549	Olaparib	Sorafenib
BT549	Olaparib	PD173074
BT549	Dabrafenib	Olaparib
BT549	Axitinib	Olaparib
BT549	Olaparib	OSI-027
BT549	AZD8055	Olaparib
BT549	Olaparib	Vorinostat
BT549	Crizotinib	Olaparib
BT549	Olaparib	SB216763
BT549	Olaparib	Palbociclib
BT549	GSK269962A	Olaparib
BT549	Olaparib	SCH772984
BT549	AZD6482	Olaparib
BT549	Doramapimod	Olaparib
BT549	Nutlin-3a (-)	Olaparib
BT549	MK-2206	Olaparib
BT549	Linsitinib	Olaparib
BT549	Olaparib	Sapitinib
BT549	Afatinib	Olaparib
BT549	KU-55933	Olaparib
BT549	Olaparib	ZM447439
BT549	Alisertib	Olaparib
BT549	Olaparib	RO-3306
BT549	Olaparib	Tozasertib
BT549	Olaparib	Uprosertib
BT549	Entinostat	Olaparib
BT549	Olaparib	Ribociclib
BT549	Lapatinib	OSI-027
BT549	OSI-027	PD173074
BT549	Axitinib	OSI-027
BT549	OSI-027	Sorafenib
BT549	OSI-027	SB216763
BT549	Nilotinib	OSI-027
BT549	GSK269962A	OSI-027
BT549	AZD6482	OSI-027
[truncated: 24,744 more rows]
